# Supplementary material for: l-Carnitine and Acetyl-l-Carnitine Induce Metabolism Alteration and Mitophagy-Related Cell Death in Colorectal Cancer Cells
Source: Nutrients. 2025 Mar 13;17(6):1010. doi: 10.3390/nu17061010 (PMC11946136; doi:10.3390/nu17061010)
Supplement: Supplementary file 1 [file nutrients-17-01010-s001.zip]

Archive with 1 entries (1 files):
- nutrients-3511346-supplementary.docx
